# Supplementary material for: Dermal trypanosomes in seropositive suspects of gambiense human African trypanosomiasis in Côte d’Ivoire
Source: PLoS Negl Trop Dis. 2025 Aug 25;19(8):e0013027. doi: 10.1371/journal.pntd.0013027 (PMC12404639; doi:10.1371/journal.pntd.0013027)
Supplement: S1 Table — Empty cells correspond to absent data (information/ sample not collected or test not done), 0 for negative occurrence/ result and 1 for positive occurrence/ result. M: male; F: female; ID: anonymized subject identifier; LN: lymph nodes; CATTwb/ CATTp: card agglutination test for trypanosomiasis on whole blood/ plasma; RDT: Rapid Diagnostic Test for HAT; mAECTbc: mini anion-exchange column technique on buffy coat; WBC: white blood cells; TL: trypanolysis immune test; PCR: polymerase chain reaction against TBR; IHC: immuno-histochemistry against the invariant surface glycoprotein 65 (ISG65). Enrolment in 2019, first follow-up visit in 2021 and second in 2022. (XLSX) [file pntd.0013027.s001.xlsx]

## Sheet: Feuil1
Group	ID TrypaDerm	Time Point	Age	Sex	Occupational risk	HAT cases in the family	Swollen LN	Circadian rythm disruptions	Eating disorders	Sexual dysfunctions	Fever	Headache	Weight loss	Asthenia	Behaviour changes	Pruritus	Dermatitis / skin rash	Any skin symptoms	CATTwb	CATTp	CATTp dilution	RDT SD HAT1.0	mAECTbc	TL LiTat 1.3	TL LiTat 1.5	TL LiTat 1.6	At least one TL+	TBRN3 PCR blood	18S PCR blood	TgsGP PCR blood	AT least one Mol Biol + blood	TBRN3 PCR skin	18S PCR skin	TgsGP PCR skin	AT least one Mol Biol + skin	ISG65 IHC
Control	1016CI	2019	49	M	1	0	0	0	0	0	0	0	0	1	0	1	1	1	0	0		0	0	0	0	0	0	0	0	0	0	0	0	0	0	0
Control	1022CI	2019	39	M	1	0	0	0	0	0	0	0	0	0	0	0	0	0	0	0		0	0	0	0	0	0	0	0	0	0	0	0	0	0	0
Control	1031CI	2019	38	M	1	0	0	0	1	0	0	0	0	0	0	0	0	0	0	0		0	0	0	0	0	0	0	0	0	0	0	0	0	0	0
Control	1032CI	2019	29	M	1	0	0	0	0	0	1	1	0	1	0	0	0	0	0	0		0	0	0	0	0	0	0	0	0	0	0	0	0	0	0
Control	1033CI	2019	30	M	1	0	0	1	0	0	1	0	0	0	0	0	0	0	0	0		0	0	0	0	0	0	0	0	0	0	0	0	0	0	0
Control	1044CI	2019	20	F	1	0	0	0	0	0	1	0	1	1	0	0	0	0	0	0		0	0	0	0	0	0	0	0	0	0	0	0	0	0	0
Control	1045CI	2019	28	F	1											0	0	0	0	0		0	0	0	0	0	0	0	0	0	0	0	0	0	0	0
Control	1046CI	2019	21	M												0	0	0	0	0		0	0	0	0	0	0	0	0	0	0	0	0	0	0	0
Control	1046CI	2019	25	F	1	0	0	0	0	0	0	0	1	0	0	0	0	0	0	0		0	0	0	0	0	0	0	0	0	0	0	0	0	0	0
Control	1048CI	2019	62	F	1	0	0	0	0	0	0	1	0	0	0	0	0	0	0	0		0	0	0	0	0	0	0	0	0	0	0	0	0	0	0
Control	1052CI	2019	48	F	1	0	1	0	1	1	1	1	0	1	0	1	0	1	0	0		0	0	0	0	0	0	0	0	0	0	0	0	0	0	0
Control	1055CI	2019	28	F	1	0	0	0	0	0	0	0	0	1	0	0	0	0	0	0		0	0	0	0	0	0	0	0	0	0	0	0	0	0	0
Control	1056CI	2019	35	M	0	0	0	0	0	0	0	0	0	0	0	0	1	1	0	0		0	0	0	0	0	0	0	0	0	0	0	0	0	0	0
Control	1057CI	2019	29	M	1	0	0	0	0	0	0	1	0	0	0	0	1	1	0	0		0	0	0	0	0	0	0	0	0	0	0	0	0	0	0
Control	1059CI	2019	21	F	0	0	0	0	0	0	1	1	0	0	0	0	0	0	0	0		0	0	0	0	0	0	0	0	0	0	0	0	0	0	0
Control	1066CI	2019	44	F	0	0	0	0	0	0	1	1	0	1	1	1	0	1	0	0		0	0	0	0	0	0	0	0	0	0	0	0	0	0	0
Control	1068CI	2019	26	F	1	0	0	0	0	0	1	1	0	1	0	1	0	1	0	0		0	0	0	0	0	0	0	0	0	0	0	1	0	1	1
Control	1069CI	2019	29	M	1	0	0	0	0	0	0	1	0	1	1	1	0	1	0	0		0	0	0	0	0	0	0	0	0	0	0	0	0	0	0
Control	1075CI	2019	37	M	1	0	0	0	0	0	1	1	0	1	0	0	0	0	0	0		0	0	0	0	0	0	0	0	0	0	0	0	0	0	0
Control	1076CI	2019	40	F	1	0	1	0	0	1	0	1	0	0	0	0	0	0	0	0		0	0	0	0	0	0	0	0	0	0	0	0	0	0	0
Control	1077CI	2019	42	M	0	0	0	1	0	0	0	0	0	1	0				0	0		0	0	0	0	0	0	0	0	0	0	0	0	0	0	0
Control	1078CI	2019	33	F	1	0	0	0	0	0	0	1	0	0	0	0	0	0	0	0		0	0	0	0	0	0	0	0	0	0	0	0	0	0	0
Control	1079CI	2019	33	F	1	0	0	0	0	0	0	1	0	0	0	0	0	0	0	0		0	0	0	0	0	0	0	0	0	0	0	0	0	0	0
Control	1081CI	2019	20	F	1	0	0	0	0	0	0	1	0	0	0	0	0	0	0	0		0	0	0	0	0	0	0	0	0	0	0	0	0	0	0
Control	1082CI	2019	21	F	1	0	0	0	0	0	1	1	0	1	0	0	0	0	0	0		0	0	0	0	0	0	0	0	0	0	0	0	0	0	0
Control	1083CI	2019	28	F	1	0	0	0	0	1	1	1	0	0	0	0	0	0	0	0		0	0	0	0	0	0	0	0	0	0	0	0	0	0	0
Control	1084CI	2019	16	M	1	0	0	0	0	0	0	0	0	0	0	0	0	0	0	0		0	0	0	0	0	0	0	0	0	0	0	0	0	0	0
Control	1085CI	2019	55	M	1	1	0	0	0	0	0	0	0	0	0	0	0	0	0	0		0	0	0	0	0	0	0	0	0	0	0	0	0	0	0
Control	1086CI	2019	22	F	0	1	0	0	0	0	0	0	0	1	0	0	0	0	0	0		0	0	0	0	0	0	0	0	0	0	0	0	0	0	0
PCT	1012CI	2019	21	M	0	1	0	0	0	0	0	0	0	0	0	0	0	0	0	0		0	0	1	0	1	1	0	0	0	0	0	0	0	0	0
PCT	1013CI	2019	55	M	1	0	0	0	0		0	0	0	0	0	0	0	0	0	0		0	0	0	1	1	1	0	0	0	0	0	0	0	0	1
PCT	1023CI	2019	53	F	0	1	0	0	0	0	1	1	1	1	0	0	0	0	0	0		0	0	1	0	0	1	0	0	0	0	0	0	0	0	1
PCT	1026CI	2019	22	F	0	0	0	1	0	0	1	1	0	0	1	1	1	1	1	1	1/8	1	0	0	0	0	0	0	0	0	0	0	0	0	0	1
PCT	1026CI	2021	24	F	1	1	0	0	0	0	1	1	0	0	0	1	1	1	1	1	1/4		0	1	1	1	1	0			0	0			0
PCT	1026CI	2022	25	F	0	0	0	0	0	0	0	0	0	0	0	1	0	1	0	0	1/2		0	1	1	1	1	0			0	0			0	0
PCT	1061CI	2019	19	M	0	0	0	0	0	0	0	0	0	1	0	0	0	0	1	0		0	0	1	1	1	1	0	0	0	0	0	0	0	0	0
PCT	1080CI	2019	25	M	1	1	1	0	0	0	0	0	0	0	0	0	1	1	1	1	1/4	1	0	1	1	1	1	0	0	0	0	0	0	0	0	0
PCT	1080CI	2021	27	F	1	1										1	0	1	1	1	1/4		0	1	1	1	1	0			0	1			1	1
PCT	1080CI	2022	28	M	1	1	0	0	0	0	1	1	0	1	0	1		1	0	1	1/32		0	1	1	1	1	1			1	0			0	1
PCU	1003CI	2019	39	M	1	0	0	0	0	0	0	0	1	0	1	0	0	0	0	0		0	0	0	1	0	1	0	0	0	0	0	0	0	0	0
PCU	1011CI	2019	44	F	1	1	0	0	0	0	0	0	0	0	0	0	0	0	0	0		0	0	1	0	0	1	0	0	0	0	0	0	0	0	0
PCU	1014CI	2019	89	F		0	0	0	0	0	0	0	0	0		1	0	1	0	0		0	0	1	0	0	1	0	0	0	0	0	0	0	0	0
PCU	1014CI	2021	91	F	0	0	0	0	0	1	0	1	1	1	0	1	1	1	1	0			0	1	1	1	1	0			0	1			1	1
PCU	1015CI	2019	31	M	0	0	1	1	0	0	0	0	0	1	1	1	1	1	1	1	1/32	1	0	1	1	1	1	1	1	0	1	0	0	0	0	0
PCU	1015CI	2021	33	M	0	0	0	0	0	0	0	0	0	0	0	0	0	0	1	1	1/8		0	1	1	1	1	0			0	1			1	0
PCU	1015CI	2022	34	M	0	0	0	0	0	0	0	0	0	0	0	0	0	0	0	1	1/8		0	1	1	1	1	0			0	0			0	0
PCU	1021CI	2019	45	M	0	0	1	0	0	0	0	1	1	1	0	0	0	0	0	0	1/2	1	0	1	1	0	1	0	0	0	0	0	0	0	0	1
PCU	1021CI	2021	47	M	0	0	0	0	0	0	0	0	0	0	0	0	0	0	0	0			0	1	1	1	1	0			0	1			1	1
PCU	1021CI	2022	48	M	0		0	0	0	0	0	0	0	0	0	0	0	0	0	0			0	1	1	1	1	0			0	0			0	0
PCU	1034CI	2019	58	M	1	0	0	0	0	0	0	0	0	0	0	0	1	1	0	0		0	0	0	0	1	1	0	0	0	0	0	0	0	0
PCU	1034CI	2021	60	M	1	0	0	0	0	0	0	0	0	0	0	1	1	1	0	0			0	0	0	1	1	0			0	0			0	1
PCU	1034CI	2022	62	M	1	0	0	0	0	0	0	0	0	0	0	0	0	0	0	0			0	0	0	1	1	0			0	0			0	0
PCU	1073CI	2019	20	M	0	0	0	0	0	0	1	1	0	0	0	0	0	0	0	1	1/8	1	0	1	1	1	1	0	0	0	0	0	0	0	0	0
PCU	1073CI	2021	22	M	0	0	0	0	0	0	0	0	0	0	0	0	0	0	0	1	1/4		0	1	0	1	1	0			0	0			0	1
PCU	1073CI	2022	23	M	1	0	0	0	0	0	0	0	0	0	0	0	0	0	0	0	1/2		0	1	0	1	1	0			0	0			0	0
SeroCATT	1004CI	2019	44	F	0	0	0	0	0	0	1	1	0	1	0	0	0	0	1	0		0	0	0	0	0	0	0	0	0	0	0	0	0	0	0
SeroCATT	1005CI	2019	59	F	1	0	0	0	0	0	0	0	0	0	0	1	1	1	1	1	1/8	1	0	0	0	0	0	0	0	0	0	0	0	0	0	0
SeroCATT	1005CI	2021	61	F	0	0	0	0	0	1	0	1	0	0	0	0	0	0	1	0			0	0	0	0	0	0			0	0			0	1
SeroCATT	1005CI	2022	62	F	1	0	0	0	0	0	0	0	0	0	0	0	0	0	1	1	1/4		0	0	0	0	0	0			0	0			0	0
SeroCATT	1007CI	2019	26	F	0	0	1	0	0	0	0	0	0	0	0	0	0	0	1	0	1/2	0	0	0	0	0	0	0	0	0	0	1	0	0	1	1
SeroCATT	1007CI	2021	28	F	0	0	0	0	0	0	0	0	0	0	0	0	0	0	1	0	1/2		0	0	0	0	0	0			0	0			0	1
SeroCATT	1007CI	2022	29	F	1	0	0	0	0	0	0	0	0	0	0	0	0	0	1	0	1/2		0	0	0	0	0	0			0	0			0	1
SeroCATT	1010CI	2019	51	M	1	1	0	0	0	0	0	0	0	0	0	0	0	0	1	1	1/4	0	0	0	0	0	0	0	0	0	0	0	0	0	0	0
SeroCATT	1010CI	2021	53	M	1	1	0	0	0	0	0	0	0	0	0	0	0	0	1	1	1/4		0	0	0	0	0	0			0	1			1	1
SeroCATT	1010CI	2022	54	M	1	0	0	0	0	0	0	0	0	0	0	0	0	0	0	0			0	0	0	0	0	0			0	0			0	0
SeroCATT	1019CI	2019	51	F	1	0	0	0	0	0		1	1	0	0	1	0	1	1	0	1/2	1	0	0	0	0	0	0	0	0	0	0	0	0	0	1
SeroCATT	1024CI	2019	38	M	1	0	0	0	0	0	0	0	0	0	0	0	0	0	0	1	1/8	0	0	0	0	0	0	0	0	0	0	0	0	0	0	1
SeroCATT	1024CI	2021	40	M	1	0	0	1	0	0	0	0	0	0	0	0	0	0	1	0	1/2		0	0	0	0	0	0			0	0			0	0
SeroCATT	1024CI	2022	41	M	1	0	0	0	0	0	0	0	0	0	0	0	0	0	0	0	1/2		0	0	0	0	0	0			0	0			0	0
SeroCATT	1027CI	2019	42	M	1	0	0	0	0	1	0	0	0	0	0	0	0	0	0	0	1/2	1	0	1	1	1	1	0	0	0	0	0	0	0	0
SeroCATT	1027CI	2021	44	M	1	0	0	0	0	1	0	0	0	0	0	0	0	0	0	0			0	0	0	0	0	0			0	0			0	0
SeroCATT	1027CI	2022	45	M	1	0	0	0	0	0	0	0	0	0	0	0	0	0	0	0	1/2		0	0	0	0	0	1			1	0			0	0
SeroCATT	1028CI	2019	34	M	1	0	1	0	0	1	0	1	0	0	0	0	0	0	1	1	1/32	1	0	0	0	0	0	0	0	0	0	0	0	0	0	0
SeroCATT	1028CI	2021	36	M	1	0	0	0	0	1	1	1		1	0	0	0	0	1	1	1/16		0	0	0	0	0	0			0	1			1
SeroCATT	1028CI	2022	37	M	1	0		0	0	1	0	1	0	1	0	0	0	0	1	1	1/16		0	0	0	0	0	0			0	0			0	0
SeroCATT	1035CI	2019	25	F	1	0	0	1	0	0	0	1	0	1	0	0	0	0	1	1	1/4	0	0	0	0	0	0	0	0	0	0	0	0	0	0	1
SeroCATT	1038CI	2019	40	F	1	0	0	0	0	0	0	0	0	1	0	0	0	0	1	1	1/16	0	0	0	0	0	0	0	0	0	0	0	0	0	0
SeroCATT	1038CI	2021	42	M	0	0	0	0	0	0	0	0	0	0	0	0	0	0	1	1	1/32		0	0	0	0	0	0			0	0			0	1
SeroCATT	1038CI	2022	43	F	1	0	0	0	0	0	0	0	0	0	0	0	0	0	0	1	1/4		0	0	0	0	0	0			0	0			0	0
SeroCATT	1039CI	2019	39	M	1	0	0	0	0	0	0	0	0	1	0	0	0	0	1	1	1/8	1	0	0	0	0	0	0	0	0	0	0	0	0	0	0
SeroCATT	1039CI	2021	41	M	1	0	1	0	0	0	1	1	0	0	0	1	0	1	1	1	1/8		0	0	0	0	0	0			0	1			1	1
SeroCATT	1039CI	2022	42	M	1	0	0	0	0	0	1	1		1	0				1	1	1/8		0	0	0	0	0	0			0	0			0	0
SeroCATT	1042CI	2019	25	M	1	0	1	0	0	0	0	0	0	1	0	0	1	1	1	1	1/4	0	0	0	0		0	0	0	0	0	0	0	0	0
SeroCATT	1042CI	2021	27	M	1	0	0	0	0	0	0	0	0	0	0	0	1	1	0	0			0	0	0	0	0	0			0	0			0	1
SeroCATT	1042CI	2022	28	M	1	0	0	0	0	0	0	0	0	0	0	0	1	1	0	1	1/4		0	0	0	0	0	0			0	0			0	0
SeroCATT	1062CI	2019	49	F	1	1	0	1	0	0	0	0	1	0	0				0	0		0	0	0	0	0	0	0	0	0	0	0	0	0	0	0
SeroTL	1002CI	2019	39	M	1	1	0	0	0	0	0	0	0	1	0	0	0	0	0	0		0	0	0	1	0	1	0	0	0	0	0	0	0	0
SeroTL	1002CI	2021	41	M	0	0	0	0	0							0	0	0	0	0			0	0	1	1	1	0			0	0			0	0
SeroTL	1006CI	2019	34	M	1	0	0	0	0	0	0	0	0	0	0	0	0	0	0	0		0	0	0	0	0	0	0	0	0	0	1	0	0	1	1
SeroTL	1006CI	2021	36	M	1	0	0	0	0	0	0	1	0	0	0	0	0	0	0	0			0	0	0	0	0	0			0	1			1	1
SeroTL	1006CI	2022	38	M	1	0	0	0	0	0	0	0	0	1	0	0	0	0	0	0			0	0	0	0	0	0			0	0			0	0
SeroTL	1008CI	2019	78	M	1	1	1	0	0	0	0	0	0	0	0	0	1	1	0	0		0	0	1	0	0	1	0	0	0	0	0	0	0	0	0
SeroTL	1009CI	2019	69	M	1	0	1	0	0	1	0	0	0	0	0	0	0	0	1	1	1/8	1	0	0	0	0	0	0	0	0	0	1	0	0	1	0
SeroTL	1009CI	2021	71	M	0	0	0	0	0	0	0	0	0	0	0	0	1	1	1	1	1/16		0	1	0	0	1	0			0	1			1	0
SeroTL	1009CI	2022	73	M	0	0		0		1	0	0	0	0	0	0	0	0	1	1	1/16		0	0	0	0	0	0			0	1			1	0
SeroTL	1018CI	2019	33	F	0	0	1	1	1	0	0	1	1	1	0	1	0	1	0	0		0	0	0	0	0	0	0	0	0	0	0	0	0	0	0
SeroTL	1029CI	2019	18	F	0	0	1	0	0	0	0	0	1	1	0	1	1	1	0	0		0	0	0	0	0	0	0	0	0	0	0	0	0	0	1
SeroTL	1030CI	2019	32	F	1	0	0	0	0	0	0	0	0	0	0	0	0	0	0	0	1/2	0	0	1	1	1	1	0	0	0	0	0	0	0	0	1
SeroTL	1040CI	2019	74	F	0	0	0	0	0	0	0	0	0	0	0	0	0	0	0	0		0	0	0	0	0	0	0	0	0	0	0	1	0	1	0
SeroTL	1041CI	2019	46	F	1	1	0	1	0	0	1	1	0	1	0	0	0	0	0	0		0	0	0	0	0	0	0	0	0	0	0	0	0	0	1
SeroTL	1041CI	2021	48	F	0	1	0	0	0	0	1	1	0	1	0	0		0	0	0			0	1	0	0	1	0			0	0			0	1
SeroTL	1041CI	2022	49	F	0	0		0	1	0	1	1	0	1	0	0	0	0	0	0			0	0	0	0	0	1			1	0			0	1
SeroTL	1043CI	2019	55	M	0	0	0	0	1	1	0	0	1	1	1	1	0	1	0	0		0	0	1	1	1	1	0	0	0	0	0	0	0	0
SeroTL	1043CI	2021	57	M	1	0	0	0	0	1	0	0	0	0	0	1	1	1	0	0			0	1	1	1	1	0			0	1			1	1
SeroTL	1043CI	2022	58	M	1	0	0	0	0			1		1	0	0	1	1	0	0			0	1	1	1	1	0			0	0			0	1
SeroTL	1050CI	2019	25	F	1	0	0	0	0	0	1	1	0	0	0	1	0	1	0	0		0	0	0	0	0	0	0	0	0	0	0	0	0	0	0
SeroTL	1063CI	2019	52	F	1	0	0	0	1	0	0	0	1	0	0	0	0	0	0	0		0	0	0	0	0	0	0	0	0	0	0	0	0	0	0
SeroTL	1064CI	2019	25	F	1	1	1	1	1	1	1	1	1	1	0	1	0	1	0	0		0	0	0	1	0	1	0	0	0	0	0	0	0	0	0
SeroTL	1064CI	2021	27	F	1	0	0	0	-	0	1	1	1	1	0		1	1	0	0			0	0	1	1	1
SeroTL	1067CI	2019	19	M	0	0	0	0	0	0	0	1	0	0	0	0	0	0	0	0		0	0	1	1	1	1	1	0	0	1	0	0	0	0	0
SeroTL	1070CI	2019	53	F	0	1	0	0	0	0	0	0	0	0	0	0	0	0	0	0		0	0	0	1	1	1	0	0	0	0	0	0	0	0	0
SeroTL	1070CI	2021	55	F	0	0	0	0	0	0	0	0	0	0	0	0	0	0	0	0			0	0	0	0	0	0			0	0			0	1
SeroTL	1071CI	2019	30	F	1	1	0	0	1	0	1	1	0	1	0	1	1	1	0	0	1/2	0	0	0	0	0	0	0	0	0	0	0	0	0	0	0
SeroTL	1072CI	2019	53	M	1	0	0	0	0	0	1	1	0	0	0	0	0	0	0	0		0	0	0	0	0	0	0	0	0	0	0	0	0	0	0
SeroTL	1088CI	2019	29	M	0	0	0	0	0	0	0	1	0	0	0	1	0	1	0	0		0	0	1	1	1	1	0	0	0	0	0	0	0	0	1
SeroTL	1088CI	2021	31	M	0	0	0	0	0	0	0	0	0	0	0	1	0	1	0	0	1/2		0	1	1	1	1	0			0	0			0	1
SeroTL	1090CI	2019	35	F	0	1	0	0	0	0	0	0	0	0	0	1	0	1	0	0		0	0	0	1	1	1	0	0	0	0	0	0	0	0	0
SeroTL	1090CI	2021	37	F	0	1	0				1	1	0	0	0	1	1	1	0	0			0	0	1	0	1	0			0	0			0	1
SeroTL	1090CI	2022	38	F	0	0	0	0	0	0	0	1	0	1	0	0	0	0	0	0			0	0	0	0	0	0			0	0			0	0
